# Supplementary material for: Body mass index and blood volume influence plasma biomarkers and positron emission tomography classification in preclinical Alzheimer's disease
Source: Alzheimers Dement. 2025 Oct 11;21(10):e70765. doi: 10.1002/alz.70765 (PMC12514939; doi:10.1002/alz.70765)
Supplement: Supplementary file 1 — Supporting Information [file ALZ-21-e70765-s002.xlsx]

## Sheet: STable1
Supplementary Table 1. Plasma Biomarkers and Assays within Each Cohort.
Laboratory	Assay	Runs	BBM	Concentration Measurements	N participants included in analysis	Outcome	Skewness (raw concentrations)	Kurtosis (raw concentrations)	Skewness (transformed concentrations)	Kurtosis (transformed concentrations)
C2N Diagnostics	PrecivityAD2	Singlet	Aβ40	pg/mL	234	Raw values
			Aβ42	pg/mL	234	Raw values
			Aβ42/40		234	Ratio of raw values
			p-Tau217	pg/mL	234	Log10 transformed values	2.69	9.39	1.07	0.5
			N-pTau217	pg/mL	233	Not evaluated as standalone outcome
			p-Tau217/n-pTau217 ratio		233	Ratio of raw values multiplied by 100 (Log10 transformed)	1.59	10.5	0.76	-0.08
NCRAD-BAL	Lumipulse G1200(Fujirebio)	Singlet	Aβ40	pg/mL	234	Raw values
			Aβ42	pg/mL	234	Raw values
			Aβ42/40		234	Ratio of raw values
			p-Tau217	pg/mL	234	Log10 transformed values	4.65	32.26	2.95	12.19
University of Gothenburg	NeuroToolKit(Roche)	Singlet	Aβ40	ng/mL	230	Raw values
			Aβ42	pg/mL	230	Raw values
			Aβ42/40		230	Ratio of raw values
			p-Tau181	pg/mL	231	Log10 transformed values	2.36	7.71	1.32	2.26
			GFAP	ng/mL	231	Log10 transformed values	1.5	3.06	1.31	2.19
			NfL	pg/mL	231	Log10 transformed values	2.03	6.74	0.67	0.73
Quanterix Accelerator Lab	Neurology 4-Plex E	Duplicate	Aβ40	pg/mL	198	Raw values
			Aβ42	pg/mL	198	Raw values
			Aβ42/40		198	Ratio of raw values
			GFAP	pg/mL	198	Log10 transformed values	1.61	3.55	0.1	-0.21
			NfL	pg/mL	198	Log10 transformed values	1.62	3.47	0.31	-0.06
	pTau-181 Advantage V2.1 Kit	Duplicate	p-Tau181	pg/mL	207	Log10 transformed values	3.77	22.95	0.45	0.97
	ALZpath p-Tau 217 Assay	Duplicate	p-Tau217	pg/mL	226	Log10 transformed values	4.65	32.26	2.95	12.19
	Janssen (LucentAD) p-Tau 217 Assay	Duplicate	p-Tau217	pg/mL	226	Log10 transformed values	2.27	5.98	2.11	5.1
NOTE: Log10 transformations showed little to no improvement in skewness or kurtosis for the Aβ42/40 ratios. As such, these ratios were not transformed prior to analysis. Abbreviations: NCRAD-BAL, Indiana University National Centralized Repository for Alzheimer's Disease and Related Dementias Biomarker Assay Laboratory; Aβ, amyloid β; p-Tau, phosphorylated tau; N-ptau, non-phosphorylated tau; GFAP…

## Sheet: STable2
Supplementary Table 2. Continuous Associations between BMI or BV and BBMs
Outcome	Total participants (n)	Unique participants (n)	Unadjusted models				Adjusted models
			BMI, β ± SE	BMI, p-value	BV, β ± SE	BV, p-value	BMI, β ± SE	BMI, p-value	BV, β ± SE	BV, p-value
Aβ42/40(C2N)	559	206	-5.24e-04 ± 6.73e-04	0.437	1.45e-04 ± 7.00e-04	0.836	-9.90e-04 ± 6.33e-04	0.119	-8.85e-04 ± 9.91e-04	0.373
Aβ42/40(Fujirebio)	559	206	7.88e-04 ± 8.75e-04	0.369	0.002 ± 9.01e-04	0.093	1.90e-04 ± 8.29e-04	0.819	1.05e-04 ± 0.001	0.935
Aβ42/40(Roche)	551	204	0.052 ± 1.009	0.959	0.772 ± 1.114	0.489	-0.402 ± 0.974	0.68	-0.447 ± 1.538	0.771
Aβ42/40(Quanterix)	487	185	4.89e-04 ± 6.14e-04	0.427	6.01e-04 ± 6.50e-04	0.356	-3.72e-04 ± 5.88e-04	0.528	-0.002 ± 9.02e-04	0.066
P-tau181(Roche)	555	205	-0.031 ± 0.011	0.004**	-0.039 ± 0.011	<0.001***	-0.003 ± 0.009	0.767	-0.002 ± 0.014	0.857
P-tau181(Quanterix)	507	186	-1.297 ± 0.808	0.109	-0.666 ± 0.920	0.469	0.330 ± 0.752	0.661	0.020 ± 1.198	0.987
P-tau217(C2N)	559	206	-0.079 ± 0.020	<0.001***	-0.120 ± 0.021	<0.001***	-0.032 ± 0.014	0.025*	-0.039 ± 0.022	0.078
P-tau217/N-ptau217(C2N)	558	206	-0.073 ± 0.018	<0.001***	-0.098 ± 0.018	<0.001***	-0.044 ± 0.012	<0.001***	-0.054 ± 0.020	0.006**
P-tau217(Fujirebio)	559	206	-0.080 ± 0.020	<0.001***	-0.085 ± 0.022	<0.001***	-0.034 ± 0.016	0.034*	-0.021 ± 0.026	0.411
P-tau217(Quanterix, Alzpath)	540	206	-0.066 ± 0.015	<0.001***	-0.067 ± 0.016	<0.001***	-0.024 ± 0.011	0.034*	-0.028 ± 0.018	0.13
P-tau217(Quanterix, Janssen)	541	206	-0.055 ± 0.014	<0.001***	-0.067 ± 0.015	<0.001***	-0.021 ± 0.011	0.062	-0.022 ± 0.018	0.213
GFAP(Roche)	554	205	-0.064 ± 0.012	<0.001***	-0.098 ± 0.012	<0.001***	-0.032 ± 0.010	<0.001***	-0.048 ± 0.015	0.002**
GFAP(Quanterix)	487	185	-0.055 ± 0.013	<0.001***	-0.094 ± 0.013	<0.001***	-0.028 ± 0.011	0.015*	-0.043 ± 0.018	0.016*
NfL(Roche)	555	205	-0.074 ± 0.009	<0.001***	-0.073 ± 0.010	<0.001***	-0.050 ± 0.008	<0.001***	-0.074 ± 0.012	<0.001***
NfL(Quanterix)	487	185	-0.082 ± 0.011	<0.001***	-0.078 ± 0.012	<0.001***	-0.057 ± 0.009	<0.001***	-0.082 ± 0.015	<0.001***
NOTE: LMMs evaluating associations between either BMI or BV as the independent variable (separate models) and BBMs as the dependent variable. Unadjusted models were run, as well as models adjusted for age, sex, race, education, APOE ε4, and amyloid PET SUVR. All non-amyloid plasma biomarkers were log10 transformed to improve skewness and kurtosis. BMI and BV were standardized to compare relative …

## Sheet: STable3
Supplementary Table 3. Associations between BBMs and Amyloid PET SUVR
BBM (exposure)	Sample size (time points)	Basic model	BMI adjusted model		BV adjusted model
		BBM β ± SE	BBM β ± SE	BMI β ± SE	BBM β ± SE	BV β ± SE
Aβ42/40(C2N)	206 (559)	-0.37 ± 0.24	-0.41 ± 0.24†	-0.012 ± 0.0058*	-0.39 ± 0.24	-0.01 ± 0.0096
Aβ42/40(Fujirebio)	206 (559)	-0.35 ± 0.18*	-0.33 ± 0.18†	-0.011 ± 0.0058*	-0.34 ± 0.18†	-0.0092 ± 0.0096
Aβ42/40(Roche)	204 (551)	-0.00061 ± 0.00022**	-0.00063 ± 0.00022**	-0.012 ± 0.0059*	-0.00062 ± 0.00022**	-0.0098 ± 0.0096
Aβ42/40(Quanterix)	185 (487)	-0.76 ± 0.37*	-0.77 ± 0.37*	-0.0091 ± 0.0063	-0.77 ± 0.37*	-0.0047 ± 0.01
p-Tau181(Roche)	205 (555)	0.16 ± 0.023***	0.16 ± 0.023***	-0.01 ± 0.0056†	0.16 ± 0.023***	-0.0079 ± 0.0091
p-Tau181(Quanterix)	186 (507)	0.0015 ± 0.00033***	0.0015 ± 0.00033***	-0.0072 ± 0.0061	0.0015 ± 0.00033***	-0.0027 ± 0.0099
p-Tau217(C2N)	206 (559)	0.12 ± 0.011***	0.12 ± 0.011***	-0.0062 ± 0.0052	0.12 ± 0.011***	-0.0023 ± 0.0084
p-Tau217/N-ptau217(C2N)	206 (558)	0.0084 ± 0.02***	0.0073 ± 0.02***	-0.0067 ± 0.0052	0.0076 ± 0.02***	-0.0036 ± 0.0085
p-Tau217(Fujirebio)	206 (559)	0.12 ± 0.011***	0.11 ± 0.011***	-0.0073 ± 0.0053	0.12 ± 0.011***	-0.0062 ± 0.0086
p-Tau217(Quanterix, Alzpath)	206 (540)	0.21 ± 0.016***	0.21 ± 0.016***	-0.0052 ± 0.0051	0.21 ± 0.016***	-0.0031 ± 0.0082
p-Tau217(Quanterix, Janssen)	206 (541)	0.16 ± 0.016***	0.16 ± 0.016***	-0.0073 ± 0.0054	0.16 ± 0.016***	-0.0049 ± 0.0088
GFAP(Roche)	205 (554)	0.11 ± 0.022***	0.10 ± 0.022***	-0.0076 ± 0.0058	0.11 ± 0.022***	-0.0028 ± 0.0095
GFAP(Quanterix)	185 (487)	0.057 ± 0.021**	0.055 ± 0.021**	-0.0072 ± 0.0063	0.057 ± 0.021**	-0.0011 ± 0.01
NfL(Roche)	205 (554)	0.026 ± 0.022	0.018 ± 0.023	-0.01 ± 0.006†	0.023 ± 0.023	-0.0061 ± 0.0098
NfL(Quanterix)	185 (487)	0.0032 ± 0.021	-0.004 ± 0.022	-0.009 ± 0.0065	0.0016 ± 0.022	-0.0033 ± 0.011
NOTE: All models were linear mixed effects models incopiorating random intercepts to account for within-participant correlation between visits. The basic model was adjusted for age, sex, race, education, and APOE ε4. The BMI model included BMI as an additional, independent covariate, while the BV model included BV as an additional, independent covariate. All non-amyloid plasma biomarkers were log…

## Sheet: STable4
Supplementary Table 4. AUC Values for BBMs Predicting Amyloid PET Positivity, with BMI/BV Included as Independent Covariates or Interaction Terms
BBM Exposure	AUC, Basic Model [95% CI]	Independent covariate models		Interaction term models
		AUC, BMI Adjusted [95% CI]	AUC, BV Adjusted [95% CI]	AUC, BMI Adjusted [95% CI]	AUC, BV Adjusted [95% CI]
Aβ42/40(C2N)	0.784 [0.722-0.845]	0.785 [0.723-0.846]; p=.774	0.785 [0.724-0.846]; p=.680	0.788 [0.727-0.849]; p=.404	0.785 [0.724-0.846]; p=.828
Aβ42/40(Fujirebio)	0.825 [0.769-0.880]	0.825 [0.769-0.880]; p=.480	0.826 [0.771-0.881]; p=.441	0.827 [0.772-0.882]; p=.247	0.832 [0.778-0.886]; p=.376
Aβ42/40(Roche)	0.813 [0.754-0.872]	0.813 [0.754-0.871]; p=.480	0.813 [0.754-0.871]; p=.954	0.814 [0.755-0.873]; p=.540	0.817 [0.759-0.875]; p=.380
Aβ42/40(Quanterix)	0.753 [0.677-0.829]	0.754 [0.677-0.830]; p=.541	0.750 [0.675-0.826]; p=.751	0.756 [0.681-0.832]; p=.558	0.753 [0.677-0.828]; p=.943
P-tau181(Roche)	0.810 [0.746-0.874]	0.811 [0.747-0.874]; p=.789	0.810 [0.746-0.874]; p=.958	0.812 [0.748-0.875]; p=.758	0.814 [0.751-0.876]; p=.615
P-tau181(Quanterix)	0.734 [0.656-0.809]	0.732 [0.656-0.808]; p=.790	0.730 [0.654-0.806]; p=.697	0.724 [0.647-0.801]; p=.395	0.733 [0.657-0.808]; p=.936
P-tau217(C2N)	0.878 [0.826-0.929]	0.880 [0.830-0.930]; p=.463	0.878 [0.827-0.929]; p=.825	0.881 [0.833-0.930]; p=.542	0.877 [0.825-0.929]; p=.813
P-tau217/N-ptau217(C2N)	0.891 [0.844-0.938]	0.892 [0.846-0.939]; p=.772	0.891 [0.844-0.938]; p=.952	0.894 [0.848-0.939]; p=.625	0.892 [0.845-0.939]; p=.602
P-tau217(Fujirebio)	0.836 [0.777-0.895]	0.838 [0.780-0.897]; p=.549	0.837 [0.778-0.896]; p=.593	0.840 [0.781-0.898]; p=.551	0.836 [0.776-0.896]; p=.912
P-tau217(Quanterix, Alzpath)	0.841 [0.779-0.903]	0.843 [0.783-0.904]; p=.332	0.842 [0.781-0.904]; p=.576	0.847 [0.786-0.908]; p=.496	0.844 [0.783-0.905]; p=.511
P-tau217(Quanterix, Janssen)	0.831 [0.772-0.889]	0.831 [0.772-0.889]; p=.850	0.831 [0.772-0.889]; p=.725	0.835 [0.777-0.894]; p=.629	0.830 [0.769-0.891]; p=.950
GFAP(Roche)	0.781 [0.718-0.844]	0.781 [0.717-0.844]; p=.656	0.782 [0.719-0.844]; p=.529	0.783 [0.720-0.846]; p=.722	0.781 [0.718-0.845]; p=.798
GFAP(Quanterix)	0.752 [0.675-0.829]	0.752 [0.675-0.829]; p=.868	0.750 [0.673-0.828]; p=.660	0.752 [0.675-0.829]; p=1.000	0.751 [0.674-0.829]; p=.842
NfL(Roche)	0.755 [0.689-0.822]	0.757 [0.690-0.823]; p=.517	0.757 [0.690-0.824]; p=.411	0.762 [0.696-0.827]; p=.624	0.758 [0.691-0.824]; p=.789
NfL(Quanterix)	0.717 [0.638-0.797]	0.718 [0.639-0.797]; p=.797	0.715 [0.635-0.794]; p=.676	0.720 [0.641-0.799]; p=.825	0.715 [0.636-0.794]; p=.733
NOTE: All ROC curves were adjusted for age, sex, race, education, and APOE ε4. In the independent covariate models, BMI or BV was included as an additional covariate alongside the BBM exposure. In the interaction term models, BMI or BV was included as an interaction term with the respective BBM exposure. P values represent the significance of the difference in AUC between each adjusted model and …

## Sheet: STable5
Supplementary Table 5. Comparison of BBM-PET AUC Values between BMI and BV Groups
BBM Exposure	AUC by BMI Group [95% CI]			AUC by BMI Median [95% CI]			AUC by BV Median [95% CI]
	BMI<25	BMI≥25	p	Lower Median	Upper Median	p	Lower Median	Upper Median	p
	(N=72)	(N=169)		(N=120)	(N=121)		(N=120)	(N=121)
Aβ42/40(C2N)	0.829 [0.735-0.924]	0.778 [0.701-0.855]	0.416	0.820 [0.744-0.896]	0.758 [0.659-0.857]	0.331	0.766 [0.678-0.854]	0.823 [0.739-0.906]	0.362
Aβ42/40(Fujirebio)	0.839 [0.748-0.931]	0.826 [0.757-0.895]	0.82	0.850 [0.781-0.919]	0.798 [0.705-0.891]	0.378	0.808 [0.730-0.886]	0.862 [0.786-0.938]	0.335
Aβ42/40(Roche)	0.859 [0.775-0.946]	0.806 [0.731-0.882]	0.372	0.846 [0.776-0.916]	0.776 [0.676-0.877]	0.268	0.788 [0.702-0.874]	0.841 [0.758-0.924]	0.387
Aβ42/40(Quanterix)	0.788 [0.668-0.909]	0.734 [0.636-0.833]	0.498	0.772 [0.672-0.871]	0.697 [0.577-0.816]	0.345	0.761 [0.659-0.863]	0.777 [0.665-0.889]	0.833
P-tau181(Roche)	0.884 [0.807-0.960]	0.772 [0.684-0.860]	0.060†	0.872 [0.808-0.936]	0.727 [0.602-0.851]	0.043*	0.860 [0.782-0.938]	0.806 [0.717-0.894]	0.367
P-tau181(Quanterix)	0.801 [0.689-0.913]	0.706 [0.612-0.800]	0.205	0.797 [0.701-0.893]	0.666 [0.546-0.786]	0.099†	0.747 [0.643-0.850]	0.762 [0.662-0.862]	0.834
P-tau217(C2N)	0.921 [0.859-0.982]	0.850 [0.775-0.925]	0.154	0.934 [0.892-0.976]	0.797 [0.686-0.909]	0.026*	0.892 [0.822-0.963]	0.894 [0.834-0.955]	0.967
P-tau217/N-ptau217(C2N)	0.926 0.867-0.985]	0.876 [0.812-0.941]	0.269	0.934 [0.892-0.976]	0.833 [0.737-0.929]	0.062†	0.897 [0.835-0.960]	0.906 [0.847-0.966]	0.835
P-tau217(Fujirebio)	0.872 [0.793-0.952]	0.809 [0.725-0.893]	0.283	0.887 [0.828-0.947]	0.758 [0.636-0.880]	0.063†	0.849 [0.765-0.932]	0.849 [0.769-0.928]	1
P-tau217(Quanterix, Alzpath)	0.934 [0.878-0.990]	0.788 [0.700-0.875]	0.006**	0.917 [0.862-0.971]	0.745 [0.628-0.862]	0.010**	0.880 [0.803-0.956]	0.823 [0.732-0.913]	0.348
P-tau217(Quanterix, Janssen)	0.884 [0.807-0.961]	0.796 [0.716-0.876]	0.121	0.888 [0.828-0.949]	0.750 [0.640-0.859]	0.031*	0.884 [0.810-0.957]	0.825 [0.744-0.907]	0.297
GFAP(Roche)	0.831 [0.736-0.925]	0.763 [0.678-0.847]	0.294	0.822 [0.746-0.898]	0.729 [0.618-0.841]	0.18	0.795 [0.707-0.883]	0.800 [0.716-0.884]	0.934
GFAP(Quanterix)	0.823 [0.716-0.930]	0.727 [0.626-0.828]	0.204	0.782 [0.685-0.879]	0.697 [0.561-0.832]	0.315	0.765 [0.659-0.870]	0.785 [0.683-0.886]	0.79
NfL(Roche)	0.814 [0.716-0.911]	0.741 [0.655-0.826]	0.274	0.806 [0.727-0.885]	0.690 [0.578-0.801]	0.094†	0.764 [0.672-0.855]	0.774 [0.682-0.866]	0.872
NfL(Quanterix)	0.788 [0.668-0.909]	0.688 [0.588-0.787]	0.21	0.771 [0.671-0.871]	0.649 [0.521-0.778]	0.145	0.723 [0.613-0.832]	0.755 [0.650-0.861]	0.677
NOTE: ROC curves were adjusted for age, sex, race, education, and APOE ε4. Separate ROC models were run to compare AUC values between normal-weight (BMI < 25) and overweight/obese (BMI ≥ 25) participants, as well as between lower and upper BMI or BV medians. P-values represent whether AUCs differed significantly between groups, as assessed by DeLong’s test using the unpaired approach. N values re…

## Sheet: STable6
Supplementary Table 6. Comparison of BBM-PET AUC Values between the Full Cohort and Individual BMI or BV Groups
BBM Exposure	AUC [95% CI],	AUC [95% CI] by BMI Group		AUC [95% CI] by BMI Median		AUC [95% CI] by BV Median
	full cohort
	(N=241)	BMI<25	BMI≥25	Lower Median	Upper Median	Lower Median	Upper Median
		(N=72)	(N=169)	(N=120)	(N=121)	(N=120)	(N=121)
Aβ42/40(C2N)	0.784 [0.722-0.845]	0.829 [0.725–0.912]; p=.429	0.778 [0.691–0.848]; p=.916	0.820 [0.745–0.885]; p=.455	0.758 [0.661–0.854]; p=.669	0.766 [0.669–0.855]; p=.739	0.823 [0.735–0.902]; p=.449
Aβ42/40(Fujirebio)	0.825 [0.769-0.880]	0.839 [0.744–0.924]; p=.795	0.826 [0.753–0.887]; p=.981	0.850 [0.783–0.920]; p=.557	0.798 [0.704–0.889]; p=.651	0.808 [0.725–0.885]; p=.723	0.862 [0.787–0.930]; p=.456
Aβ42/40(Roche)	0.813 [0.754-0.872]	0.859 [0.766–0.935]; p=.375	0.806 [0.722–0.873]; p=.897	0.846 [0.772–0.910]; p=.471	0.776 [0.679–0.867]; p=.506	0.788 [0.696–0.870]; p=.626	0.841 [0.755–0.912]; p=.578
Aβ42/40(Quanterix)	0.753 [0.677-0.829]	0.788 [0.661–0.908]; p=.628	0.734 [0.635–0.835]; p=.767	0.772 [0.664–0.869]; p=.768	0.697 [0.562–0.801]; p=.449	0.761 [0.647–0.862]; p=.904	0.777 [0.655–0.873]; p=.726
P-tau181(Roche)	0.810 [0.746-0.874]	0.884 [0.795–0.946]; p=.146	0.772 [0.684-0.860]; p=.497	0.872 [0.802–0.928]; p=.171	0.727 [0.601–0.843]; p=.240	0.860 [0.776–0.929]; p=.330	0.806 [0.702–0.882]; p=.942
P-tau181(Quanterix)	0.734 [0.656-0.809]	0.801 [0.679-0.907]; p=.312	0.706 [0.609-0.796]; p=.659	0.796 [0.698–0.879]; p=.325	0.666 [0.554–0.779]; p=.338	0.747 [0.636–0.836]; p=.843	0.761 [0.662–0.858]; p=.666
P-tau217(C2N)	0.878 [0.826-0.929]	0.921 [0.851–0.971]; p=.301	0.850 [0.783–0.921]; p=.556	0.934 [0.892–0.972]; p=.097†	0.797 [0.686-0.900]; p=.224	0.892 [0.818–0.961]; p=.745	0.894 [0.826–0.951]; p=.673
P-tau217/N-ptau217(C2N)	0.891 [0.844-0.938]	0.926 [0.858–0.973]; p=.358	0.876 [0.808–0.932]; p=.720	0.934 [0.883–0.970]; p=.192	0.833 [0.733–0.918]; p=.287	0.897 [0.828–0.953]; p=.871	0.906 [0.831–0.955]; p=.689
P-tau217(Fujirebio)	0.836 [0.777-0.895]	0.872 [0.791–0.946]; p=.461	0.809 [0.722–0.890]; p=.599	0.887 [0.827–0.939]; p=.230	0.758 [0.633–0.869]; p=.217	0.849 [0.759–0.922]; p=.816	0.849 [0.775–0.921]; p=.804
P-tau217(Quanterix, Alzpath)	0.841 [0.779-0.903]	0.934 [0.875–0.976]; p=.041*	0.788 [0.692–0.871]; p=.313	0.917 [0.861–0.962]; p=.076†	0.745 [0.625–0.860]; p=.152	0.880 [0.804–0.948]; p=.449	0.823 [0.725–0.908]; p=.756
P-tau217(Quanterix, Janssen)	0.831 [0.772-0.889]	0.884 [0.802–0.950]; p=.270	0.796 [0.712–0.862]; p=.519	0.888 [0.829–0.944]; p=.174	0.750 [0.638–0.848]; p=.175	0.884 [0.808–0.953]; p=.280	0.825 [0.735–0.904]; p=.913
GFAP(Roche)	0.781 [0.718-0.844]	0.830 [0.710–0.915]; p=.416	0.763 [0.666–0.840]; p=.724	0.822 [0.750–0.892]; p=.408	0.729 [0.623–0.829]; p=.425	0.795 [0.699–0.878]; p=.807	0.800 [0.716–0.874]; p=.707
GFAP(Quanterix)	0.752 [0.675-0.829]	0.825 [0.703–0.915]; p=.276	0.727 [0.621–0.813]; p=.705	0.782 [0.668–0.873]; p=.642	0.697 [0.564–0.829]; p=.502	0.765 [0.642–0.858]; p=.842	0.784 [0.677–0.881]; p=.606
NfL(Roche)	0.755 [0.689-0.822]	0.814 [0.713–0.910]; p=.315	0.741 [0.650–0.810]; p=.786	0.807 [0.718–0.878]; p=.336	0.690 [0.589–0.806]; p=.320	0.764 [0.673–0.853]; p=.882	0.774 [0.672–0.864]; p=.753
NfL(Quanterix)	0.717 [0.638-0.797]	0.788 [0.677–0.892]; p=.350	0.688 [0.586–0.780]; p=.658	0.771 [0.666–0.869]; p=.399	0.649 [0.520–0.779]; p=.376	0.723 [0.602–0.813]; p=.941	0.755 [0.649–0.854]; p=.583
NOTE: ROC curves were adjusted for age, sex, race, education, and APOE ε4. Separate ROC models were run to compare AUC values between the full cohort vs 1) normal weight participants, 2) overweight/obese participants, 3) the lower BMI median, 4) the upper BMI median, 5) the lower BV median, and 6) the upper BV median. P-values represent the significance of the difference in AUC between the full c…

## Sheet: STable7
Supplementary Table 7. Amyloid PET Cutoff Thresholds in each BMI/BV Group after Matching
BBM Exposure	Cutoff threshold, full cohort	Cutoff threshold, by BMI group			Cutoff threshold, by BMI median			Cutoff threshold, by BV median
		N per group, (amyloid positive)	Normal weight	Overweight/obese	N per group, (amyloid positive)	Lower BMI median	Upper BMI median	N per group, (amyloid positive)	Lower BV median	Upper BV median
Aβ42/40(C2N)	≤0.088	58 (17)	≤0.089	≤0.090	84 (24)	≤0.089	≤0.088	85 (23)	≤0.087	≤0.089
Aβ42/40(Fujirebio)	≤0.092	67 (23)	≤0.092	≤0.088	85 (23)	≤0.092	≤0.092	84 (28)	≤0.092	≤0.092
Aβ42/40(Roche)	≤125.453	64 (21)	≤124.515	≤130.485	80 (20)	≤122.994	≤115.692	82 (25)	≤124.993	≤124.245
Aβ42/40(Quanterix)	≤0.061	52 (17)	≤0.063	≤0.057	68 (15)	≤0.061	≤0.062	74 (21)	≤0.06	≤0.061
P-tau181(Roche)	≥-0.003	67 (21)	≥0.043	≥-0.042	89 (21)	≥0.043	≥0.000	100 (33)	≥0.043	≥0.000
P-tau181(Quanterix)	≥18.25	55 (19)	≥13.05	≥21.6	75 (23)	≥27.75	≥22.15	75 (19)	≥21.4	≥20.2
P-tau217(C2N)	≥0.340	58 (19)	≥0.350	≥0.143	81 (20)	≥0.136	≥0.313	78 (20)	≥0.278	≥0.349
P-tau217/N-ptau217(C2N)	≥0.613	58 (16)	≥0.541	≥0.637	80 (20)	≥0.541	≥0.648	73 (16)	≥0.586	≥0.643
P-tau217(Fujirebio)	≥-0.905	61 (18)	≥-0.878	≥-0.937	85 (20)	≥-0.936	≥-0.862	87 (20)	≥-0.851	≥-0.901
P-tau217(Quanterix, Alzpath)	≥-0.336	58 (18)	≥-0.333	≥-0.437	80 (17)	≥-0.395	≥-0.254	87 (20)	≥-0.399	≥-0.383
P-tau217(Quanterix, Janssen)	≥-1.24	61 (19)	≥-1.276	≥-1.297	80 (21)	≥-1.333	≥-1.191	87 (28)	≥-1.297	≥-1.256
GFAP(Roche)	≥-0.989	66 (22)	≥-1.042	≥-0.925	78 (22)	≥-1.086	≥-0.903	73 (21)	≥-1.04	≥-1.02
GFAP(Quanterix)	≥2.195	52 (16)	≥2.195	≥2.209	64 (14)	≥2.195	≥2.215	68 (20)	≥2.196	≥2.207
NfL(Roche)	≥0.491	59 (17)	≥0.587	≥0.469	73 (20)	≥0.492	≥0.491	82 (20)	≥0.490	≥0.493
NfL(Quanterix)	≥1.25	48 (15)	≥1.324	≥1.237	60 (14)	≥1.248	≥1.247	64 (14)	≥1.253	≥1.237
Cutoff thresholds were determined for each BMI/BV group via ROC analysis with logistic regression. Individual univariate models were run for each BBM, with amyloid PET status as the outcome. The optimal threshold for maximizing sensitivity and specificity was selected. Abbreviations: BBM, blood-based biomarker; BMI, body mass index; BV, blood volume; Aβ, amyloid β; p-Tau, phosphorylated tau; N-pt…

## Sheet: STable8
Supplementary Table 8. Amyloid PET Misclassifications before and after Switching Cutoff Thresholds between BMI Groups
BBM Exposure	Normal weight participants						Overweight/obese participants
	Full cohort cutoff			Overweight/obesity cutoff			Full cohort cutoff			Normal weight cutoff
	Mean difference, FNR [95% CI]	Mean difference, FPR [95% CI]	Mean difference, MR [95% CI]	Mean difference, FNR [95% CI]	Mean difference, FPR [95% CI]	Mean difference, MR [95% CI]	Mean difference, FNR [95% CI]	Mean difference, FPR [95% CI]	Mean difference, MR [95% CI]	Mean difference, FNR [95% CI]	Mean difference, FPR [95% CI]	Mean difference, MR [95% CI]
Aβ42/40(C2N)	12.3% [0, 37.5%]	-1.8% [-22.2, 7.3%]	2.3% [-5.2, 8.6%]	0.4% [-7.1, 25%]	15.3% [-9.5, 30%]	10.9% [0, 20.7%]	11.1% [0, 41.2%]	-3.4% [-27.5, 4.4%]	0.8% [-10.3, 6.9%]	11.1% [0, 41.2%]	-3.4% [-27.5, 4.4%]	0.8% [-10.3, 6.9%]
Aβ42/40(Fujirebio)	0.9% [-32.1, 17.4%]	4.7% [-4.9, 41%]	3.5% [0, 17.9%]	26.8% [-11.8, 52%]	-6.7% [-20.9, 27.9%]	4.9% [-4.5, 16.4%]	-4% [-15.4, 0%]	13.2% [0, 27.9%]	7.3% [0, 16.4%]	-4% [-15.4, 0%]	20% [2.4, 35.7%]	11.7% [2.9, 22.4%]
Aβ42/40(Roche)	-1.6% [-11.5, 0%]	6.6% [0, 21.4%]	3.9% [0, 10.9%]	-1.6% [-11.5, 0%]	13.5% [2.4, 29.2%]	8.6% [1.6, 17.2%]	3.7% [-32.3, 31.6%]	7.5% [-11.9, 46.8%]	6.2% [-3.1, 25%]	8.3% [-28.6, 37.5%]	5.2% [-14.6, 43.9%]	6.2% [-3.1, 23.4%]
Aβ42/40(Quanterix)	13.7% [0, 38.5%]	-6.9% [-22.6, 6.2%]	-0.2% [-7.7, 7.7%]	37.3% [7.1, 65.2%]	-12.7% [-29.7, 0%]	3.7% [-7.7, 15.4%]	-1.3% [-20, 28.6%]	8.8% [-17.1, 33.3%]	5.5% [-5.8, 19.2%]	-7% [-28.6, 17.6%]	25.6% [0, 50%]	14.9% [1.9, 30.8%]
P-tau181(Roche)	0.3% [-16.7, 23.1%]	11.3% [-8.2, 31.9%]	7.8% [-1.5, 19.4%]	-4.5% [-22.2, 15%]	15.6% [-2.8, 37.7%]	9.3% [0, 22.4%]	6.9% [-11.1, 31.8%]	-1.3% [-18.8, 18.2%]	1.2% [-6, 10.4%]	16.5% [-4, 43.8%]	-5.7% [-23.8, 11.5%]	1.2% [-7.5, 9%]
P-tau181(Quanterix)	17.5% [0, 50%]	-8.1% [-23.3, 0%]	0.7% [-7.3, 16.4%]	50.5% [0, 79%]	-12.9% [-30.3, 0%]	9% [-3.6, 23.6%]	-1.6% [-18.8, 25%]	12.6% [-12.5, 33.3%]	7.6% [-1.8, 18.2%]	-12.2% [-31.8, 0%]	26.4% [0, 48.6%]	13% [0, 27.3%]
P-tau217(C2N)	7.9% [0, 33.3%]	-2.1% [-20.9, 10.5%]	1.1% [-6.9, 6.9%]	-7.7% [-23.1, 0%]	15.8% [0, 34.3%]	8.1% [0, 20.7%]	17.3% [0, 40%]	-6.9% [-19.5, 0%]	1% [-5.2, 8.6%]	28% [5, 52.6%]	-6.9% [-19.5, 0%]	4.4% [-3.5, 13.8%]
P-tau217/N-ptau217(C2N)	3% [-11.1, 20%]	5% [-5, 19.4%]	4.4% [-1.7, 13.8%]	9.2% [0, 31.2%]	2.6% [-9.1, 16.3%]	4.4% [-1.7, 12.1%]	-0.5% [-7.1, 0%]	6.2% [0, 16.7%]	4.3% [0, 10.3%]	-0.5% [-7.1, 0%]	13.3% [2.8, 25.6%]	9.5% [1.7, 19%]
P-tau217(Fujirebio)	-0.2% [-6.2, 10.5%]	4.8% [-5.3, 15.2%]	3.2% [0, 9.8%]	-0.2% [-6.2, 10.5%]	9.4% [-2.7, 21.6%]	6.6% [0, 14.8%]	-0.2% [-11.1, 16.7%]	3.4% [-11.4, 17.5%]	2.3% [-3.3, 9.8%]	5.4% [-5.6, 25%]	3.4% [-11.4, 17.5%]	3.9% [-1.6, 11.5%]
P-tau217(Quanterix, Alzpath)	0.6% [0, 0%]	-0.5% [0, 0%]	-0.2% [0, 0%]	0.6% [0, 0%]	11.9% [0, 23.8%]	8.4% [1.7, 17.2%]	15.3% [0, 50%]	-4.5% [-31.8, 11.9%]	1.6% [-10.3, 8.6%]	15.3% [0, 50%]	-4.5% [-31.8, 11.9%]	1.6% [-10.3, 8.6%]
P-tau217(Quanterix, Janssen)	10.1% [0, 29.4%]	-2.9% [-14.6, 6.5%]	1.1% [-3.3, 6.6%]	-0.5% [-9.5, 12%]	4.3% [-7.7, 17.4%]	2.8% [-1.6, 9.8%]	13.2% [-11.1, 47.8%]	-5.9% [-34.2, 19%]	0% [-11.5, 9.8%]	8% [-15.8, 42.1%]	1.3% [-27.3, 28.6%]	3.3% [-8.2, 16.4%]
GFAP(Roche)	18.3% [-9.5, 45.8%]	-7.1% [-26.7, 18.9%]	1.3% [-7.6, 10.6%]	31.7% [0, 60%]	-13.9% [-34.2, 8.9%]	1.3% [-10.6, 10.6%]	3.2% [-13.8, 45.5%]	4.3% [-33.3, 25%]	3.9% [-10.6, 15.2%]	-1.2% [-20, 39.3%]	13.2% [-25.5, 35.6%]	8.3% [-6.1, 21.2%]
GFAP(Quanterix)	4.4% [0, 37.5%]	-2.6% [-30, 0%]	-0.5% [-7.7, 3.9%]	22.9% [0, 54.6%]	-2.6% [-30, 0%]	5.2% [-5.8, 13.5%]	7.8% [-10.5, 42.9%]	-1.6% [-27.8, 19.4%]	1.2% [-9.6, 11.5%]	7.8% [-10.5, 42.9%]	-1.6% [-27.8, 19.4%]	1.2% [-9.6, 11.5%]
NfL(Roche)	2.9% [-28.6, 66.7%]	9.2% [-37.8, 42.2%]	7.4% [-10.2, 25.4%]	2.9% [-28.6, 66.7%]	16.8% [-45.5, 52.6%]	12.8% [-15.2, 33.9%]	15.2% [-36.8, 82.6%]	0.6% [-40.6, 45.6%]	5% [-6.8, 25.5%]	31.5% [-10, 73.7%]	-7.5% [-35.6, 29.8%]	3.8% [-11.9, 20.3%]
NfL(Quanterix)	-5.6% [-26.7, 30%]	15.3% [-18.9, 39.4%]	8.7% [-4.2, 22.9%]	-5.6% [-26.7, 30%]	21.3% [-15.2, 47.1%]	12.8% [-2.1, 29.2%]	0.1% [-41.2, 50%]	11% [-25.7, 54.3%]	7.6% [-6.2, 29.2%]	25.2% [-14.3, 69.2%]	-0.5% [-36.1, 39.4%]	7.5% [-8.3, 25%]
NOTE: Changes in amyloid PET misclassification rates when BMI-specific thresholds are applied across groups. Overweight/obese participants were matched to normal weight participants by age and amyloid PET status. For each biomarker, mean differences in FNR, FPR, and MR (with 95% CIs) are shown after applying the foreign cutoff threshold (full cohort or opposite BMI group) compared to the native t…

## Sheet: STable9
Supplementary Table 9. Amyloid PET Misclassifications before and after Switching Cutoff Thresholds between BMI Medians
BBM Exposure	Lower BMI median						Upper BMI median
	Full cohort cutoff			Upper median cutoff			Full cohort cutoff			Lower median cutoff
	Mean difference, FNR [95% CI]	Mean difference, FPR [95% CI]	Mean difference, MR [95% CI]	Mean difference, FNR [95% CI]	Mean difference, FPR [95% CI]	Mean difference, MR [95% CI]	Mean difference, FNR [95% CI]	Mean difference, FPR [95% CI]	Mean difference, MR [95% CI]	Mean difference, FNR [95% CI]	Mean difference, FPR [95% CI]	Mean difference, MR [95% CI]
Aβ42/40(C2N)	8.2% [0, 24%]	-1.8% [-12.7, 6.3%]	1.1% [-3.6, 4.8%]	8.2% [0, 24%]	-1.8% [-12.7, 6.3%]	1.1% [-3.6, 4.8%]	-0.4% [-5.9, 0%]	1.1% [0, 10.6%]	0.6% [0, 5.9%]	-0.4% [-5.9, 0%]	9.4% [1.9, 20%]	6.6% [1.2, 13.1%]
Aβ42/40(Fujirebio)	-2.8% [-31.8, 14.3%]	10.9% [0, 43.6%]	7.2% [0, 24.7%]	-2.8% [-31.8, 14.3%]	10.9% [0, 43.6%]	7.2% [0, 24.7%]	-7% [-24, 0%]	11.9% [0, 31.8%]	6.8% [0, 20%]	-7% [-24, 0%]	21.6% [3.4, 42.6%]	13.9% [2.4, 28.2%]
Aβ42/40(Roche)	0.7% [-8.7, 16.7%]	7.7% [-5.2, 20.9%]	5.9% [-1.2, 15%]	45.8% [21, 70%]	-10.6% [-23.8, -1.6%]	3.5% [-7.5, 12.5%]	-7.6% [-25, 13.1%]	19.1% [-5.8, 39%]	12.4% [-1.2, 26.2%]	-2.5% [-19, 22.2%]	17.4% [-6.9, 36.8%]	12.4% [0, 25%]
Aβ42/40(Quanterix)	19.1% [-12.5, 65%]	-7.3% [-47.2, 35.4%]	-1.4% [-26.5, 25%]	13.8% [-14.3, 58.3%]	-1.8% [-40.4, 29.6%]	1.6% [-22.1, 22.1%]	8.6% [-21.4, 50%]	1.6% [-34, 35.3%]	3.2% [-17.6, 25%]	8.6% [-21.4, 50%]	3.2% [-32.1, 36.5%]	4.4% [-16.2, 25%]
P-tau181(Roche)	1.8% [0, 23.8%]	8.9% [-10, 20.3%]	7.2% [-3.4, 14.6%]	1.8% [0, 23.8%]	7.4% [-11.4, 18.5%]	6.1% [-4.5, 13.5%]	3.9% [-15, 27.3%]	1.4% [-14.9, 22.4%]	2% [-6.7, 14.6%]	18.1% [-5.3, 44.4%]	-7.4% [-25, 10.8%]	-1.4% [-11.2, 7.9%]
P-tau181(Quanterix)	-4.2% [-33.3, 37.5%]	16.1% [-22.2, 48%]	9.8% [-6.7, 28%]	16.9% [-13.6, 62.1%]	5.2% [-33.3, 36.8%]	8.7% [-9.3, 24%]	2.9% [-33.3, 47.8%]	8.1% [-37, 46.6%]	6.5% [-12, 25.3%]	17.4% [-48, 79.2%]	-2.5% [-67.9, 78%]	3.7% [-26.7, 42.7%]
P-tau217(C2N)	15% [0, 39.1%]	-7.3% [-21.2, 0%]	-1.8% [-9.9, 3.7%]	15% [0, 39.1%]	-5.7% [-19.4, 5.2%]	-0.6% [-8.6, 4.9%]	13.8% [0, 38.9%]	-7.5% [-23.9, 0%]	-2.3% [-12.3, 2.5%]	-1.5% [-15.8, 16.7%]	10.5% [-4.9, 27%]	7.5% [-1.2, 18.5%]
P-tau217/N-ptau217(C2N)	3.1% [-10, 19.2%]	0.1% [-9.3, 14.8%]	0.8% [-3.8, 8.8%]	13.1% [-4.6, 35.3%]	-3.2% [-13.6, 9.8%]	0.8% [-5, 7.5%]	0.9% [0, 21%]	2.7% [-15.6, 8.8%]	2.2% [-6.2, 6.2%]	0.9% [0, 21%]	11% [-9.4, 20.3%]	8.5% [-1.2, 15%]
P-tau217(Fujirebio)	9.8% [-3.9, 31.2%]	-3.9% [-18.6, 7.7%]	-0.7% [-8.2, 5.9%]	19.9% [0, 44.4%]	-7% [-21.9, 3%]	-0.6% [-9.4, 4.7%]	1.5% [-5, 23.8%]	7% [-13.2, 18.1%]	5.7% [-4.7, 12.9%]	1.5% [-5, 23.8%]	8.5% [-11.9, 20%]	6.8% [-3.5, 15.3%]
P-tau217(Quanterix, Alzpath)	17.3% [0, 57.1%]	-8.1% [-41, 0%]	-2.8% [-22.5, 3.8%]	40.9% [14.3, 76.9%]	-8.1% [-41, 0%]	2.3% [-20, 11.2%]	7.2% [0, 31.2%]	0.2% [-14.1, 10.5%]	1.7% [-7.5, 8.8%]	7.2% [0, 31.2%]	6.5% [-6.6, 19.4%]	6.6% [-1.2, 15%]
P-tau217(Quanterix, Janssen)	25.2% [5.3, 47.4%]	-5.7% [-16.9, 0%]	2.4% [-5, 8.8%]	34.8% [13.3, 58.8%]	-5.7% [-16.9, 0%]	4.9% [-3.8, 12.5%]	4.3% [-8.3, 41.7%]	-0.3% [-31.8, 13.8%]	0.9% [-15, 8.8%]	-0.5% [-16.7, 35.3%]	23.5% [-9.8, 41.9%]	17.1% [0, 30%]
GFAP(Roche)	9.8% [-25, 42.9%]	0.8% [-24.1, 37.1%]	3.3% [-9, 21.8%]	27.5% [-11.5, 62.5%]	-12.8% [-39.3, 23.6%]	-1.4% [-16.7, 15.4%]	-4.5% [-25, 37.5%]	11.1% [-29.6, 33.9%]	6.6% [-11.5, 20.5%]	-4.5% [-25, 37.5%]	29.7% [-11.9, 53.4%]	20% [0, 35.9%]
GFAP(Quanterix)	6.5% [0, 50%]	-5% [-43.4, 0%]	-2.5% [-25, 0%]	20.9% [0, 63.6%]	-5% [-43.4, 0%]	0.6% [-23.4, 7.8%]	0.2% [-7.7, 0%]	7.1% [0, 20%]	5.5% [0, 15.6%]	0.2% [-7.7, 0%]	7.1% [0, 20%]	5.5% [0, 15.6%]
NfL(Roche)	-2% [-26.1, 33.3%]	7.5% [-22.8, 34.8%]	4.9% [-8.2, 20.5%]	-2% [-26.1, 33.3%]	7.5% [-22.8, 34.8%]	4.9% [-8.2, 20.5%]	11.2% [-22.7, 50%]	-5.2% [-34.1, 30.9%]	-0.8% [-15.1, 16.4%]	15.3% [-20, 52.6%]	-5.2% [-34.1, 30.9%]	0.4% [-13.7, 17.8%]
NfL(Quanterix)	0.2% [-13.3, 33.3%]	2.8% [-25, 19.6%]	2.1% [-11.7, 13.3%]	0.2% [-13.3, 33.3%]	2.8% [-25, 19.6%]	2.1% [-11.7, 13.3%]	5.4% [0, 46.2%]	-3.6% [-36, 12%]	-1.6% [-20, 8.3%]	5.4% [0, 46.2%]	-3.6% [-36, 12%]	-1.6% [-20, 8.3%]
NOTE: Changes in amyloid PET misclassification rates when BMI-specific thresholds are applied across groups. Participants in the upper BMI median were matched with participants in the lower BMI median by age and amyloid PET status. For each biomarker, mean differences in FNR, FPR, and MR (with 95% CIs) are shown after applying the foreign cutoff threshold (full cohort or opposite BMI median) comp…

## Sheet: STable10
Supplementary Table 10. Amyloid PET Misclassifications before and after Switching Cutoff Thresholds between BV Medians
BBM Exposure	Lower BV median						Upper BV median
	Full cohort cutoff			Upper median cutoff			Full cohort cutoff			Lower median cutoff
	Mean difference, FNR [95% CI]	Mean difference, FPR [95% CI]	Mean difference, MR [95% CI]	Mean difference, FNR [95% CI]	Mean difference, FPR [95% CI]	Mean difference, MR [95% CI]	Mean difference, FNR [95% CI]	Mean difference, FPR [95% CI]	Mean difference, MR [95% CI]	Mean difference, FNR [95% CI]	Mean difference, FPR [95% CI]	Mean difference, MR [95% CI]
Aβ42/40(C2N)	4.4% [-6.1, 42.1%]	-0.7% [-35.4, 13.3%]	0.7% [-13, 8.2%]	0.1% [-10.5, 38.1%]	10.4% [-24.2, 25.4%]	7.6% [-8.2, 17.6%]	12.8% [0, 31.6%]	-3.9% [-11.7, 4.9%]	0.6% [-4.7, 5.9%]	21.5% [0, 41.7%]	-5.5% [-14.3, 1.7%]	1.8% [-4.7, 8.2%]
Aβ42/40(Fujirebio)	-3.4% [-25, 12.5%]	9.4% [-3.6, 34.5%]	5.1% [0, 17.9%]	-3.4% [-25, 12.5%]	9.4% [-3.6, 34.5%]	5.1% [0, 17.9%]	-3.5% [-23.5, 10%]	5.8% [-7, 30%]	2.7% [-1.2, 14.3%]	-3.5% [-23.5, 10%]	7.6% [-5.9, 32%]	3.9% [-1.2, 16.7%]
Aβ42/40(Roche)	-1.8% [-21.7, 12.5%]	6.3% [-6.8, 30.8%]	3.8% [-1.2, 14.6%]	2.2% [-18.2, 19.4%]	4.5% [-8.1, 28.8%]	3.8% [-1.2, 14.6%]	-4.3% [-20, 0%]	9.2% [0, 29.1%]	5% [0, 15.8%]	-0.3% [-15.8, 15.4%]	9.2% [0, 29.1%]	6.2% [1.2, 17.1%]
Aβ42/40(Quanterix)	6.6% [-22.7, 50%]	-1.4% [-39.7, 31.4%]	0.9% [-16.2, 17.6%]	6.6% [-22.7, 50%]	0.3% [-38, 32.8%]	2.1% [-14.9, 18.9%]	10.5% [-5, 37.5%]	-3.9% [-23.6, 9.8%]	0.1% [-9.5, 6.8%]	15.4% [0, 42.9%]	-3.9% [-23.6, 9.8%]	1.5% [-8.1, 8.1%]
P-tau181(Roche)	3.3% [-11.8, 30.8%]	7.7% [-15.8, 24.6%]	6.2% [-3, 15%]	3.3% [-11.8, 30.8%]	6.2% [-17.2, 22.7%]	5.1% [-5, 14%]	-1.5% [-21.9, 0%]	3.5% [0, 27.4%]	1.9% [0, 12%]	13.8% [-11.1, 30%]	-2.4% [-10.3, 21.3%]	2.9% [-2, 11%]
P-tau181(Quanterix)	0.1% [-31.8, 42.9%]	9.6% [-30.5, 47.3%]	7.1% [-13.3, 29.3%]	4.2% [-30.4, 47.8%]	4.7% [-36.5, 52.8%]	4.5% [-17.3, 33.3%]	1.2% [-30, 38.5%]	8.2% [-25, 50%]	6.5% [-10.7, 30.7%]	19.4% [-36.9, 60%]	-1.7% [-36.5, 62.5%]	3.7% [-16, 34.7%]
P-tau217(C2N)	9.5% [-4.2, 25%]	-0.9% [-5.3, 8.1%]	1.8% [-1.3, 6.4%]	14.5% [0, 31.8%]	-0.9% [-5.3, 8.1%]	3% [-1.3, 9%]	0% [0, 0%]	1.8% [0, 5.6%]	1.3% [0, 3.9%]	0% [0, 0%]	12.2% [3.9, 21.1%]	9% [2.6, 15.4%]
P-tau217/N-ptau217(C2N)	0.7% [-7.7, 21.4%]	0.1% [-16.1, 12.1%]	0.2% [-8.2, 8.2%]	13.4% [-4.8, 37.5%]	0.1% [-16.1, 12.1%]	3% [-6.9, 9.6%]	0.9% [-5, 20%]	1.6% [-14, 9.7%]	1.4% [-6.9, 6.9%]	0.9% [-5, 20%]	3.3% [-12.7, 11.8%]	2.8% [-6.9, 8.2%]
P-tau217(Fujirebio)	5.4% [-5.6, 28.6%]	7% [-8.3, 21.2%]	6.6% [-2.3, 16.1%]	5.4% [-5.6, 28.6%]	7% [-8.3, 21.2%]	6.6% [-2.3, 16.1%]	1.6% [-5.3, 16.7%]	0% [-11.4, 9%]	0.4% [-5.8, 5.8%]	11.6% [0, 31.2%]	-1.4% [-12.9, 7.1%]	1.6% [-4.6, 5.8%]
P-tau217(Quanterix, Alzpath)	4.7% [0, 18.2%]	-1.1% [-6.1, 4.1%]	0.2% [-2.3, 3.5%]	4.7% [0, 18.2%]	1.8% [0, 8.8%]	2.5% [0, 6.9%]	4.2% [0, 17.4%]	-1.6% [-7.6, 2.9%]	-0.2% [-3.5, 2.3%]	-0.8% [-6.2, 0%]	4.4% [0, 12.5%]	3.2% [0, 9.2%]
P-tau217(Quanterix, Janssen)	15.5% [-7.4, 36%]	-4.7% [-17.9, 15.2%]	1.8% [-4.6, 8.1%]	15.5% [-7.4, 36%]	-3% [-15.8, 17.9%]	2.9% [-3.5, 10.3%]	9.3% [-5.7, 41.4%]	-5.1% [-31.3, 9.7%]	-0.5% [-10.3, 5.8%]	2.2% [-13, 32%]	5% [-21.7, 22.8%]	4.1% [-5.8, 12.6%]
GFAP(Roche)	4.4% [-22.7, 36.4%]	2.6% [-24.6, 37.3%]	3.1% [-8.2, 21.9%]	4.4% [-22.7, 36.4%]	8% [-19.2, 39.6%]	6.9% [-5.5, 23.3%]	10.9% [-18.2, 38.1%]	-1.3% [-20.4, 28.3%]	2.2% [-6.9, 16.4%]	-3.4% [-29.6, 16.7%]	12.1% [-7, 42.6%]	7.6% [-1.4, 24.7%]
GFAP(Quanterix)	3.6% [-6.2, 41.7%]	-0.9% [-33.3, 11.9%]	0.4% [-13.2, 7.3%]	13.5% [0, 50%]	-2.9% [-35.7, 8.2%]	1.8% [-11.8, 8.8%]	5.8% [0, 26.1%]	-1.3% [-14.3, 8.3%]	0.7% [-5.9, 5.9%]	5.8% [0, 26.1%]	-1.3% [-14.3, 8.3%]	0.7% [-5.9, 5.9%]
NfL(Roche)	-3.6% [-30.4, 35.7%]	8.8% [-26.6, 39.1%]	5.8% [-11, 25.6%]	0.8% [-26.3, 38.9%]	7.4% [-26.9, 38.1%]	5.8% [-11, 24.4%]	1.7% [-11.1, 17.4%]	1% [-9.7, 18.3%]	1.2% [-4.9, 11%]	1.7% [-11.1, 17.4%]	2.6% [-7.9, 19.1%]	2.4% [-3.7, 12.2%]
NfL(Quanterix)	2.5% [-16.7, 46.7%]	3% [-32.7, 43.9%]	2.9% [-17.2, 32.8%]	2.5% [-16.7, 46.7%]	7.5% [-30, 37.3%]	6.4% [-14.1, 28.1%]	13.9% [-11.1, 50%]	-4.1% [-32.6, 22.9%]	-0.2% [-17.2, 15.6%]	20.8% [-8.3, 58.3%]	-4.1% [-32.6, 22.9%]	1.3% [-17.2, 17.2%]
NOTE: Changes in amyloid PET misclassification rates when BV-specific thresholds are applied across groups. Overweight/obese participants were matched to normal weight participants by age and amyloid PET status. For each biomarker, mean differences in FNR, FPR, and MR (with 95% CIs) are shown after applying the foreign cutoff threshold (full cohort or opposite BV median) compared to the native th…

[truncated: 3 more sheets: STable11, Stable12, STable13]
